# Supplementary material for: Sex differences in patch-leaving foraging decisions in rats
Source: Oxf Open Neurosci. 2023 Oct 17;2:kvad011. doi: 10.1093/oons/kvad011 (PMC11003400; doi:10.1093/oons/kvad011)
Supplement: Web_Material_kvad011 [file Web_Material_kvad011.zip]

Archive with 2 entries (2 files):
- r2r.docx
- Reviewers comments - Supplementary Material - OXFNSC-2023-008.R1.docx
